# Supplementary material for: Cardiotrophin-like cytokine factor 1 forms a complex with IL12/IL23p40
Source: Sci Rep. 2025 Sep 30;15:33894. doi: 10.1038/s41598-025-08737-1 (PMC12485051; doi:10.1038/s41598-025-08737-1)
Supplement: Supplementary file 1 — Supplementary Material 1 [file 41598_2025_8737_MOESM1_ESM.xlsx]

## Sheet: Feuil1
p40 residue	CLCF1 residue	ΔG
SER316	GLU51	-1.0637288384299999
ASP231	ARG55	-0.9823207318145651
ARG230	TRP196	-0.75114882680161
TYR315	TRP196	-0.6708339906345002
THR224	ASP73	-0.6177093565375
ARG313	LYS206	0.6062623041501001
LYS126	GLU71	-0.5737737249179999
TYR315	LYS200	-0.5679552377715
LYS126	ASP73	-0.5240687507320001
TYR268	LYS200	-0.5124463130164999
SER316	ARG55	-0.503970977425
TYR314	LYS200	-0.49015975689549995
SER267	LYS207	-0.4867918326030001
SER316	HIS52	-0.466695737997
GLN311	HIS52	-0.4425882231307501
LYS124	ASN70	-0.42865726134550014
GLU203	ARG197	-0.3968676275215
SER205	ARG78	-0.39367059839686
TYR314	ASN203	-0.39338254692950003
ARG313	ASN203	0.39151229738696003
PHE228	TRP196	-0.376955423662
SER205	THR88	-0.34596396350549996
LYS124	LEU62	0.33497189018
ALA201	LEU91	-0.32460083890850006
ARG313	TYR44	-0.32085522513775006
ASP231	LYS189	-0.30656364675000003
GLU203	VAL89	-0.3040486728685
LYS126	PRO72	-0.290899274126
ASP292	ARG48	-0.28769091158000004
SER226	ASN75	-0.2876715092025
TYR314	ALA199	-0.269269090096
TYR268	LYS207	0.26622943700049995
TYR268	TRP94	-0.25095471764050004
THR272	ARG48	-0.24015169645885004
ALA202	LEU91	-0.22897627614000002
